# Supplementary material for: Fasciculation differences between ALS and non-ALS patients: an ultrasound study
Source: BMC Neurol. 2021 Nov 10;21:441. doi: 10.1186/s12883-021-02473-5 (PMC8579676; doi:10.1186/s12883-021-02473-5)
Supplement: Supplementary file 2 — Additional file 2. [file 12883_2021_2473_MOESM2_ESM.zip]

Archive with 5 entries (5 files):
- Additional file 2-Fasciculation grade 0.mp4
- Additional file 2-Fasciculation grade 1.mp4
- Additional file 2-Fasciculation grade 2.mp4
- Additional file 2-Fasciculation grade 3.mp4
- Additional file 2-Fasciculation grade 4.mp4
